# Supplementary material for: Falsochrobactrum tianjinense sp. nov., a New Petroleum-Degrading Bacteria Isolated from Oily Soils
Source: Int J Environ Res Public Health. 2022 Sep 19;19(18):11833. doi: 10.3390/ijerph191811833 (PMC9517009; doi:10.3390/ijerph191811833)
Supplement: Supplementary file 1 [file ijerph-19-11833-s001.zip]

Archive with 1 entries (1 files):
- ijerph-1879063-supplementary.pdf
